# Supplementary material for: Radiography using cosmic-ray electromagnetic showers and its application in hydrology
Source: Sci Rep. 2022 Nov 27;12:20395. doi: 10.1038/s41598-022-24765-7 (PMC9701804; doi:10.1038/s41598-022-24765-7)
Supplement: Supplementary file 1 — Supplementary Information. [file 41598_2022_24765_MOESM1_ESM.xlsx]

## Sheet: Sheet1
Supplementary data for "Radiography using cosmic-ray electromagnetic showers and its application in hydrology" by Taketa et al.
EM count-rate data collected in the field measurement at Arimura Crustal Movement Observation Vault, Kagoshima, Japan (31.5602°N, 130.6720°E)
This original data for producing Fig. 6 of the manuscript.
Further detail is available from the corresponding author upon requests.
start	(JST = UTC+9)	end	(JST = UTC+9)	count	valid time (sec)	Rate (Hz)	Stat. Error(Hz)
2014-08-28	00:00:00	2014-08-30	00:00:00	128033	161100	0.794742	0.00222109
2014-08-30	00:00:00	2014-09-01	00:00:00	137455	171900	0.799622	0.00215677
2014-09-01	00:00:00	2014-09-03	00:00:00	138933	172800	0.80401	0.00215704
2014-09-03	00:00:00	2014-09-05	00:00:00	137135	170550	0.804075	0.00217131
2014-09-05	00:00:00	2014-09-07	00:00:00	136249	171000	0.796778	0.00215859
2014-09-07	00:00:00	2014-09-09	00:00:00	138237	171900	0.804171	0.0021629
2014-09-09	00:00:00	2014-09-11	00:00:00	137621	171900	0.800588	0.00215807
2014-09-11	00:00:00	2014-09-13	00:00:00	136691	171000	0.799363	0.00216209
2014-09-13	00:00:00	2014-09-15	00:00:00	137008	172350	0.794941	0.00214764
2014-09-15	00:00:00	2014-09-17	00:00:00	136952	171900	0.796696	0.00215282
2014-09-17	00:00:00	2014-09-19	00:00:00	8528	10800	0.78963	0.00855066
2014-09-23	00:00:00	2014-09-25	00:00:00	25318	31500	0.803746	0.00505131
2014-09-25	00:00:00	2014-09-27	00:00:00	137968	172800	0.798426	0.00214954
2014-09-27	00:00:00	2014-09-29	00:00:00	8561	10800	0.792685	0.00856719
2014-11-04	00:00:00	2014-11-06	00:00:00	25590	32400	0.789815	0.00493731
2014-11-06	00:00:00	2014-11-08	00:00:00	136190	171900	0.792263	0.00214683
2014-11-08	00:00:00	2014-11-10	00:00:00	134477	169650	0.792673	0.00216157
2014-11-10	00:00:00	2014-11-12	00:00:00	136143	171450	0.794068	0.00215209
2014-11-12	00:00:00	2014-11-14	00:00:00	120155	150750	0.797048	0.0022994
2014-11-14	00:00:00	2014-11-16	00:00:00	135598	171900	0.788819	0.00214215
2014-11-16	00:00:00	2014-11-18	00:00:00	135565	172800	0.78452	0.00213074
2014-11-18	00:00:00	2014-11-20	00:00:00	136348	171900	0.793182	0.00214807
2014-11-20	00:00:00	2014-11-22	00:00:00	137169	171900	0.797958	0.00215453
2014-11-22	00:00:00	2014-11-24	00:00:00	136255	171450	0.794721	0.00215297
2014-11-24	00:00:00	2014-11-26	00:00:00	138428	172800	0.801088	0.00215312
2014-11-26	00:00:00	2014-11-28	00:00:00	129771	162900	0.79663	0.0022114
2014-11-28	00:00:00	2014-11-30	00:00:00	88383	110700	0.798401	0.00268557
2014-11-30	00:00:00	2014-12-02	00:00:00	137143	172350	0.795724	0.0021487
2014-12-02	00:00:00	2014-12-04	00:00:00	136857	172800	0.791997	0.00214087
2014-12-04	00:00:00	2014-12-06	00:00:00	136296	172800	0.78875	0.00213648
2014-12-06	00:00:00	2014-12-08	00:00:00	61531	77400	0.794974	0.00320484
2015-01-06	00:00:00	2015-01-08	00:00:00	122363	153450	0.797413	0.0022796
2015-01-08	00:00:00	2015-01-10	00:00:00	136053	172350	0.789399	0.00214014
2015-01-10	00:00:00	2015-01-12	00:00:00	134897	171000	0.788871	0.00214786
2015-01-12	00:00:00	2015-01-14	00:00:00	134590	171000	0.787076	0.00214541
2015-01-14	00:00:00	2015-01-16	00:00:00	137385	171900	0.799215	0.00215622
2015-01-16	00:00:00	2015-01-18	00:00:00	137256	172350	0.796379	0.00214958
2015-01-18	00:00:00	2015-01-20	00:00:00	136222	171900	0.792449	0.00214708
2015-01-20	00:00:00	2015-01-22	00:00:00	122892	155250	0.791575	0.00225803
2015-02-13	00:00:00	2015-02-15	00:00:00	85016	107100	0.7938	0.00272246
2015-02-15	00:00:00	2015-02-17	00:00:00	136906	171900	0.796428	0.00215246
2015-02-17	00:00:00	2015-02-19	00:00:00	137896	172800	0.798009	0.00214898
2015-02-19	00:00:00	2015-02-21	00:00:00	136394	171900	0.79345	0.00214843
2015-02-21	00:00:00	2015-02-23	00:00:00	136341	171900	0.793141	0.00214802
2015-02-23	00:00:00	2015-02-25	00:00:00	135836	171450	0.792278	0.00214966
2015-02-25	00:00:00	2015-02-27	00:00:00	137854	172800	0.797766	0.00214865
2015-02-27	00:00:00	2015-03-01	00:00:00	137117	172800	0.793501	0.0021429
2015-03-01	00:00:00	2015-03-03	00:00:00	136332	171450	0.795171	0.00215358
2015-03-03	00:00:00	2015-03-05	00:00:00	138330	172800	0.800521	0.00215236
2015-03-05	00:00:00	2015-03-07	00:00:00	137438	172800	0.795359	0.00214541
2015-03-07	00:00:00	2015-03-09	00:00:00	136859	172800	0.792008	0.00214088
2015-03-09	00:00:00	2015-03-11	00:00:00	136706	171000	0.79945	0.00216221
2015-03-11	00:00:00	2015-03-13	00:00:00	137563	172800	0.796082	0.00214638
2015-03-13	00:00:00	2015-03-15	00:00:00	134429	170100	0.790294	0.00215547
2015-03-15	00:00:00	2015-03-17	00:00:00	136105	171900	0.791768	0.00214616
2015-03-17	00:00:00	2015-03-19	00:00:00	135604	171000	0.793006	0.00215348
2015-03-19	00:00:00	2015-03-21	00:00:00	134895	171000	0.78886	0.00214784
2015-03-21	00:00:00	2015-03-23	00:00:00	134501	169650	0.792815	0.00216177
2015-03-23	00:00:00	2015-03-25	00:00:00	135847	171900	0.790268	0.00214412
2015-03-25	00:00:00	2015-03-27	00:00:00	134233	171000	0.784988	0.00214256
2015-03-27	00:00:00	2015-03-29	00:00:00	136005	171900	0.791187	0.00214537
2015-03-29	00:00:00	2015-03-31	00:00:00	8640	10800	0.8	0.00860663
2015-04-06	00:00:00	2015-04-08	00:00:00	93045	117900	0.789186	0.00258722
2015-04-08	00:00:00	2015-04-10	00:00:00	135908	171900	0.790622	0.0021446
2015-04-10	00:00:00	2015-04-12	00:00:00	136741	172350	0.793391	0.00214555
2015-04-12	00:00:00	2015-04-14	00:00:00	136847	172350	0.794006	0.00214638
2015-04-14	00:00:00	2015-04-16	00:00:00	137661	171900	0.80082	0.00215839
2015-04-16	00:00:00	2015-04-18	00:00:00	135312	170100	0.795485	0.00216254
2015-04-18	00:00:00	2015-04-20	00:00:00	136096	171450	0.793794	0.00215172
2015-04-20	00:00:00	2015-04-22	00:00:00	138231	172350	0.802037	0.00215721
2015-04-22	00:00:00	2015-04-24	00:00:00	136416	171900	0.793578	0.00214861
2015-04-24	00:00:00	2015-04-26	00:00:00	135970	171000	0.795146	0.00215638
2015-04-26	00:00:00	2015-04-28	00:00:00	134218	169650	0.791146	0.00215949
2015-04-28	00:00:00	2015-04-30	00:00:00	136354	170550	0.799496	0.00216512
2015-04-30	00:00:00	2015-05-02	00:00:00	135325	169200	0.799793	0.00217415
2015-05-02	00:00:00	2015-05-04	00:00:00	136746	171900	0.795497	0.0021512
2015-05-04	00:00:00	2015-05-06	00:00:00	137541	172800	0.795955	0.00214621
2015-05-06	00:00:00	2015-05-08	00:00:00	137462	172800	0.795498	0.00214559
2015-05-08	00:00:00	2015-05-10	00:00:00	136432	171900	0.793671	0.00214873
2015-05-10	00:00:00	2015-05-12	00:00:00	135102	171450	0.787997	0.00214385
2015-05-12	00:00:00	2015-05-14	00:00:00	136937	171900	0.796608	0.00215271
2015-05-14	00:00:00	2015-05-16	00:00:00	136903	172800	0.792263	0.00214123
2015-05-16	00:00:00	2015-05-18	00:00:00	136559	171450	0.796495	0.00215537
2015-05-18	00:00:00	2015-05-20	00:00:00	135247	169200	0.799332	0.00217352
2015-05-20	00:00:00	2015-05-22	00:00:00	137930	172800	0.798206	0.00214924
2015-05-22	00:00:00	2015-05-24	00:00:00	137847	172800	0.797726	0.0021486
2015-05-24	00:00:00	2015-05-26	00:00:00	137791	171900	0.801576	0.00215941
2015-05-26	00:00:00	2015-05-28	00:00:00	137033	171450	0.799259	0.00215911
2015-05-28	00:00:00	2015-05-30	00:00:00	137689	171900	0.800983	0.00215861
2015-05-30	00:00:00	2015-06-01	00:00:00	137006	171900	0.79701	0.00215325
2015-06-01	00:00:00	2015-06-03	00:00:00	136271	170550	0.799009	0.00216446
2015-06-03	00:00:00	2015-06-05	00:00:00	137592	172350	0.798329	0.00215221
2015-06-05	00:00:00	2015-06-07	00:00:00	138127	172800	0.799346	0.00215078
2015-06-07	00:00:00	2015-06-09	00:00:00	134818	170100	0.792581	0.00215859
2015-06-09	00:00:00	2015-06-11	00:00:00	135777	171000	0.794018	0.00215485
2015-06-11	00:00:00	2015-06-13	00:00:00	137783	172350	0.799437	0.00215371
2015-06-13	00:00:00	2015-06-15	00:00:00	76388	96750	0.78954	0.00285668
2015-06-17	00:00:00	2015-06-19	00:00:00	60142	75150	0.800293	0.00326332
2015-06-19	00:00:00	2015-06-21	00:00:00	137807	172800	0.797494	0.00214829
2015-06-21	00:00:00	2015-06-23	00:00:00	137249	172800	0.794265	0.00214393
2015-06-23	00:00:00	2015-06-25	00:00:00	134900	172350	0.78271	0.00213106
2015-06-25	00:00:00	2015-06-27	00:00:00	134969	171000	0.789292	0.00214843
2015-06-27	00:00:00	2015-06-29	00:00:00	136030	171900	0.791332	0.00214556
2015-06-29	00:00:00	2015-07-01	00:00:00	137103	172800	0.79342	0.00214279
2015-07-01	00:00:00	2015-07-03	00:00:00	138468	172800	0.801319	0.00215343
2015-07-03	00:00:00	2015-07-05	00:00:00	137147	172350	0.795747	0.00214873
2015-07-05	00:00:00	2015-07-07	00:00:00	137143	172800	0.793652	0.0021431
2015-07-07	00:00:00	2015-07-09	00:00:00	136702	172800	0.7911	0.00213965
2015-07-09	00:00:00	2015-07-11	00:00:00	135666	171900	0.789215	0.00214269
2015-07-11	00:00:00	2015-07-13	00:00:00	138377	172800	0.800793	0.00215272
2015-07-13	00:00:00	2015-07-15	00:00:00	137985	172800	0.798524	0.00214967
2015-07-15	00:00:00	2015-07-17	00:00:00	138518	171900	0.805806	0.0021651
2015-07-17	00:00:00	2015-07-19	00:00:00	137858	172800	0.797789	0.00214868
2015-07-19	00:00:00	2015-07-21	00:00:00	136429	171450	0.795736	0.00215435
2015-07-21	00:00:00	2015-07-23	00:00:00	136124	171900	0.791879	0.00214631
2015-07-23	00:00:00	2015-07-25	00:00:00	135682	171450	0.791379	0.00214844
2015-07-25	00:00:00	2015-07-27	00:00:00	137175	172350	0.795909	0.00214895
2015-07-27	00:00:00	2015-07-29	00:00:00	136779	172800	0.791545	0.00214026
2015-07-29	00:00:00	2015-07-31	00:00:00	136183	171450	0.794302	0.0021524
2015-07-31	00:00:00	2015-08-02	00:00:00	136405	170550	0.799795	0.00216553
2015-08-02	00:00:00	2015-08-04	00:00:00	135082	170100	0.794133	0.0021607
2015-08-04	00:00:00	2015-08-06	00:00:00	137211	171900	0.798202	0.00215486
2015-08-06	00:00:00	2015-08-08	00:00:00	136514	171450	0.796232	0.00215502
2015-08-08	00:00:00	2015-08-10	00:00:00	137998	172800	0.7986	0.00214977
2015-08-10	00:00:00	2015-08-12	00:00:00	137412	172350	0.797285	0.00215081
2015-08-12	00:00:00	2015-08-14	00:00:00	138062	172350	0.801056	0.00215589
2015-08-14	00:00:00	2015-08-16	00:00:00	135991	170100	0.799477	0.00216796
2015-08-16	00:00:00	2015-08-18	00:00:00	132770	166500	0.797417	0.00218845
2015-08-18	00:00:00	2015-08-20	00:00:00	136984	172800	0.792731	0.00214186
2016-01-20	00:00:00	2016-01-22	00:00:00	137455	172800	0.795457	0.00214554
2016-01-22	00:00:00	2016-01-24	00:00:00	136092	171450	0.793771	0.00215169
2016-01-24	00:00:00	2016-01-26	00:00:00	137658	172800	0.796632	0.00214712
2016-01-26	00:00:00	2016-01-28	00:00:00	135350	171450	0.789443	0.00214581
2016-01-28	00:00:00	2016-01-30	00:00:00	134930	170550	0.791146	0.00215379
2016-01-30	00:00:00	2016-02-01	00:00:00	134612	170550	0.789282	0.00215125
2016-02-01	00:00:00	2016-02-03	00:00:00	136923	171900	0.796527	0.00215259
2016-02-03	00:00:00	2016-02-05	00:00:00	137314	172800	0.794641	0.00214444
2016-02-05	00:00:00	2016-02-07	00:00:00	137590	172350	0.798317	0.0021522
2016-02-07	00:00:00	2016-02-09	00:00:00	138832	172800	0.803426	0.00215626
2016-02-09	00:00:00	2016-02-11	00:00:00	137942	172800	0.798275	0.00214934
2016-02-11	00:00:00	2016-02-13	00:00:00	135986	171900	0.791076	0.00214522
2016-02-13	00:00:00	2016-02-15	00:00:00	136682	170100	0.803539	0.00217346
2016-02-15	00:00:00	2016-02-17	00:00:00	137018	171450	0.799172	0.00215899
2016-02-17	00:00:00	2016-02-19	00:00:00	136353	171450	0.795293	0.00215375
2016-02-19	00:00:00	2016-02-21	00:00:00	42370	54000	0.78463	0.00381185
2016-02-27	00:00:00	2016-02-29	00:00:00	125766	158850	0.791728	0.00223252
2016-02-29	00:00:00	2016-03-02	00:00:00	136931	171900	0.796574	0.00215266
2016-03-02	00:00:00	2016-03-04	00:00:00	136620	172800	0.790625	0.00213901
2016-03-04	00:00:00	2016-03-06	00:00:00	136199	171900	0.792315	0.0021469
2016-03-06	00:00:00	2016-03-08	00:00:00	137366	171900	0.799104	0.00215607
2016-03-08	00:00:00	2016-03-10	00:00:00	138376	172350	0.802878	0.00215834
2016-03-10	00:00:00	2016-03-12	00:00:00	138005	172350	0.800725	0.00215544
2016-03-12	00:00:00	2016-03-14	00:00:00	135923	170550	0.796969	0.0021617
2016-03-14	00:00:00	2016-03-16	00:00:00	136705	171450	0.797346	0.00215653
2016-03-16	00:00:00	2016-03-18	00:00:00	136473	171900	0.793909	0.00214905
2016-03-18	00:00:00	2016-03-20	00:00:00	138352	171900	0.80484	0.0021638
2016-03-20	00:00:00	2016-03-22	00:00:00	8164	10350	0.788792	0.00872994
2016-03-28	00:00:00	2016-03-30	00:00:00	127185	159750	0.79615	0.00223243
2016-03-30	00:00:00	2016-04-01	00:00:00	134829	170550	0.790554	0.00215298
2016-04-01	00:00:00	2016-04-03	00:00:00	136910	171450	0.798542	0.00215814
2016-04-03	00:00:00	2016-04-05	00:00:00	137883	172800	0.797934	0.00214888
2016-04-05	00:00:00	2016-04-07	00:00:00	137583	172800	0.796198	0.00214654
2016-04-07	00:00:00	2016-04-09	00:00:00	137093	170550	0.803829	0.00217098
2016-04-09	00:00:00	2016-04-11	00:00:00	8592	10800	0.795556	0.00858269
2016-04-15	00:00:00	2016-04-17	00:00:00	128672	161550	0.796484	0.00222042
2016-04-17	00:00:00	2016-04-19	00:00:00	136985	172350	0.794807	0.00214746
2016-04-19	00:00:00	2016-04-21	00:00:00	135700	172350	0.787351	0.00213736
2016-04-21	00:00:00	2016-04-23	00:00:00	136937	171900	0.796608	0.00215271
2016-04-23	00:00:00	2016-04-25	00:00:00	136613	171900	0.794724	0.00215016
2016-04-25	00:00:00	2016-04-27	00:00:00	136474	171900	0.793915	0.00214906
2016-04-27	00:00:00	2016-04-29	00:00:00	139103	172350	0.807096	0.002164
2016-04-29	00:00:00	2016-05-01	00:00:00	137423	171450	0.801534	0.00216218
2016-05-01	00:00:00	2016-05-03	00:00:00	135753	170550	0.795972	0.00216034
2016-05-03	00:00:00	2016-05-05	00:00:00	136996	171000	0.801146	0.0021645
2016-05-05	00:00:00	2016-05-07	00:00:00	137217	172800	0.79408	0.00214368
2016-05-07	00:00:00	2016-05-09	00:00:00	137108	171900	0.797603	0.00215405
2016-05-09	00:00:00	2016-05-11	00:00:00	136603	170100	0.803075	0.00217283
2016-05-11	00:00:00	2016-05-13	00:00:00	138356	172350	0.802762	0.00215818
2016-05-13	00:00:00	2016-05-15	00:00:00	135458	171000	0.792152	0.00215232
2016-05-15	00:00:00	2016-05-17	00:00:00	138174	172800	0.799618	0.00215114
2016-05-17	00:00:00	2016-05-19	00:00:00	77523	96750	0.801271	0.00287782
2016-05-19	00:00:00	2016-05-21	00:00:00	91120	114750	0.794074	0.0026306
2016-05-21	00:00:00	2016-05-23	00:00:00	136426	171900	0.793636	0.00214868
2016-05-23	00:00:00	2016-05-25	00:00:00	136440	171000	0.797895	0.0021601
2016-05-25	00:00:00	2016-05-27	00:00:00	137620	171900	0.800582	0.00215807
2016-05-27	00:00:00	2016-05-29	00:00:00	137573	171900	0.800308	0.0021577
2016-05-29	00:00:00	2016-05-31	00:00:00	137824	171000	0.805988	0.00217103
2016-05-31	00:00:00	2016-06-02	00:00:00	138100	171900	0.803374	0.00216183
2016-06-02	00:00:00	2016-06-04	00:00:00	137561	171900	0.800239	0.0021576
2016-06-04	00:00:00	2016-06-06	00:00:00	138346	172350	0.802704	0.0021581
2016-06-06	00:00:00	2016-06-08	00:00:00	137627	171450	0.802724	0.00216379
2016-06-08	00:00:00	2016-06-10	00:00:00	137850	172350	0.799826	0.00215423
2016-06-10	00:00:00	2016-06-12	00:00:00	137359	171450	0.801161	0.00216168
2016-06-12	00:00:00	2016-06-14	00:00:00	138543	171900	0.805951	0.00216529
2016-06-14	00:00:00	2016-06-16	00:00:00	136722	170550	0.801653	0.00216804
2016-06-16	00:00:00	2016-06-18	00:00:00	137076	172350	0.795335	0.00214817
2016-06-18	00:00:00	2016-06-20	00:00:00	130322	165600	0.786969	0.00217996
2016-06-20	00:00:00	2016-06-22	00:00:00	131869	165600	0.79631	0.00219286
2016-06-22	00:00:00	2016-06-24	00:00:00	137008	171450	0.799113	0.00215891
2016-06-24	00:00:00	2016-06-26	00:00:00	138123	172350	0.80141	0.00215636
2016-06-26	00:00:00	2016-06-28	00:00:00	137194	171900	0.798104	0.00215472
2016-06-28	00:00:00	2016-06-30	00:00:00	74899	94950	0.788826	0.00288233
2016-06-30	00:00:00	2016-07-02	00:00:00	93785	118350	0.792438	0.00258761
2016-07-02	00:00:00	2016-07-04	00:00:00	135833	171000	0.794345	0.00215529
2016-07-04	00:00:00	2016-07-06	00:00:00	136323	171900	0.793037	0.00214787
2016-07-06	00:00:00	2016-07-08	00:00:00	137959	172800	0.798374	0.00214947
2016-07-08	00:00:00	2016-07-10	00:00:00	137125	172350	0.795619	0.00214856
2016-07-10	00:00:00	2016-07-12	00:00:00	136222	171000	0.79662	0.00215838
2016-07-12	00:00:00	2016-07-14	00:00:00	137042	172800	0.793067	0.00214231
2016-07-14	00:00:00	2016-07-16	00:00:00	138924	172800	0.803958	0.00215697
2016-07-16	00:00:00	2016-07-18	00:00:00	137583	172800	0.796198	0.00214654
2016-07-18	00:00:00	2016-07-20	00:00:00	136492	171900	0.79402	0.0021492
2016-07-20	00:00:00	2016-07-22	00:00:00	136771	171450	0.797731	0.00215705
2016-07-22	00:00:00	2016-07-24	00:00:00	136428	171450	0.795731	0.00215434
2016-07-24	00:00:00	2016-07-26	00:00:00	136261	171000	0.796848	0.00215869
2016-07-26	00:00:00	2016-07-28	00:00:00	137046	170550	0.803553	0.00217061
2016-07-28	00:00:00	2016-07-30	00:00:00	138632	172800	0.802269	0.00215471
2016-07-30	00:00:00	2016-08-01	00:00:00	137517	171000	0.804193	0.00216861
2016-08-01	00:00:00	2016-08-03	00:00:00	137239	170550	0.804685	0.00217214
2016-08-03	00:00:00	2016-08-05	00:00:00	137936	171900	0.80242	0.00216054
2016-08-05	00:00:00	2016-08-07	00:00:00	138575	172800	0.801939	0.00215426
2016-08-07	00:00:00	2016-08-09	00:00:00	138720	172800	0.802778	0.00215539
2016-08-09	00:00:00	2016-08-11	00:00:00	138456	172800	0.80125	0.00215334
2016-08-11	00:00:00	2016-08-13	00:00:00	139265	172800	0.805932	0.00215962
2016-08-13	00:00:00	2016-08-15	00:00:00	135642	169200	0.801667	0.00217669
2016-08-15	00:00:00	2016-08-17	00:00:00	139649	172800	0.808154	0.00216259
2016-08-17	00:00:00	2016-08-19	00:00:00	138084	171000	0.807509	0.00217308
2016-08-19	00:00:00	2016-08-21	00:00:00	138279	171900	0.804415	0.00216323
2016-08-21	00:00:00	2016-08-23	00:00:00	137301	169650	0.809319	0.00218415
2016-08-23	00:00:00	2016-08-25	00:00:00	138331	170550	0.811088	0.00218076
2016-08-25	00:00:00	2016-08-27	00:00:00	137756	170100	0.809853	0.00218198
2016-08-27	00:00:00	2016-08-29	00:00:00	138293	169650	0.815167	0.00219203
2016-08-29	00:00:00	2016-08-31	00:00:00	139963	171000	0.818497	0.00218781
2016-08-31	00:00:00	2016-09-02	00:00:00	139494	171900	0.811483	0.00217271
2016-09-02	00:00:00	2016-09-04	00:00:00	137889	171450	0.804252	0.00216584
2016-09-04	00:00:00	2016-09-06	00:00:00	137188	171900	0.798069	0.00215468
2016-09-06	00:00:00	2016-09-08	00:00:00	134974	167850	0.804135	0.00218879
2016-09-08	00:00:00	2016-09-10	00:00:00	139038	172350	0.806719	0.00216349
2016-09-10	00:00:00	2016-09-12	00:00:00	138879	172800	0.803698	0.00215662
2016-09-12	00:00:00	2016-09-14	00:00:00	138052	172800	0.798912	0.00215019
2016-09-14	00:00:00	2016-09-16	00:00:00	137415	171900	0.799389	0.00215646
2016-09-16	00:00:00	2016-09-18	00:00:00	138202	172800	0.79978	0.00215136
2016-09-18	00:00:00	2016-09-20	00:00:00	139196	172350	0.807636	0.00216472
2016-09-20	00:00:00	2016-09-22	00:00:00	28278	35100	0.805641	0.0047909
2016-09-22	00:00:00	2016-09-24	00:00:00	137933	172800	0.798223	0.00214927
2016-09-24	00:00:00	2016-09-26	00:00:00	138443	172800	0.801175	0.00215324
2016-09-26	00:00:00	2016-09-28	00:00:00	137269	172350	0.796455	0.00214969
2016-09-28	00:00:00	2016-09-30	00:00:00	138369	172800	0.800747	0.00215266
2016-09-30	00:00:00	2016-10-02	00:00:00	137106	171900	0.797592	0.00215403
2016-10-02	00:00:00	2016-10-04	00:00:00	136545	171000	0.798509	0.00216094
2016-10-04	00:00:00	2016-10-06	00:00:00	137602	171900	0.800477	0.00215793
2016-10-06	00:00:00	2016-10-08	00:00:00	137352	172800	0.794861	0.00214474
2016-10-08	00:00:00	2016-10-10	00:00:00	136769	170100	0.804051	0.00217415
2016-10-10	00:00:00	2016-10-12	00:00:00	136172	171000	0.796327	0.00215798
2016-10-12	00:00:00	2016-10-14	00:00:00	135328	170100	0.795579	0.00216267
2016-10-14	00:00:00	2016-10-16	00:00:00	136370	171900	0.79331	0.00214824
2016-10-16	00:00:00	2016-10-18	00:00:00	137460	172800	0.795486	0.00214558
2016-10-18	00:00:00	2016-10-20	00:00:00	137316	172800	0.794653	0.00214445
2016-10-20	00:00:00	2016-10-22	00:00:00	137015	171900	0.797062	0.00215332
2016-10-22	00:00:00	2016-10-24	00:00:00	138153	172800	0.799497	0.00215098
2016-10-24	00:00:00	2016-10-26	00:00:00	136612	171000	0.798901	0.00216147
2016-10-26	00:00:00	2016-10-28	00:00:00	134698	170550	0.789786	0.00215193
2016-10-28	00:00:00	2016-10-30	00:00:00	103282	129600	0.796929	0.00247975
2016-10-30	00:00:00	2016-11-01	00:00:00	135329	170550	0.793486	0.00215697
2016-11-01	00:00:00	2016-11-03	00:00:00	137633	172800	0.796487	0.00214693
2016-11-03	00:00:00	2016-11-05	00:00:00	138467	172800	0.801314	0.00215342
2016-11-05	00:00:00	2016-11-07	00:00:00	137561	171900	0.800239	0.0021576
2016-11-07	00:00:00	2016-11-09	00:00:00	136607	171000	0.798871	0.00216143
2016-11-09	00:00:00	2016-11-11	00:00:00	137151	171900	0.797853	0.00215439
2016-11-11	00:00:00	2016-11-13	00:00:00	137254	172350	0.796368	0.00214957
2016-11-13	00:00:00	2016-11-15	00:00:00	120055	151200	0.794015	0.0022916
2016-11-15	00:00:00	2016-11-17	00:00:00	114128	143100	0.79754	0.00236079
2016-11-17	00:00:00	2016-11-19	00:00:00	133021	166950	0.796771	0.00218461
2016-11-19	00:00:00	2016-11-21	00:00:00	136897	171000	0.800567	0.00216372
2016-11-21	00:00:00	2016-11-23	00:00:00	137985	171450	0.804812	0.0021666
2016-11-23	00:00:00	2016-11-25	00:00:00	135891	170100	0.798889	0.00216716
2016-11-25	00:00:00	2016-11-27	00:00:00	133453	167400	0.79721	0.00218227
2016-11-27	00:00:00	2016-11-29	00:00:00	135662	170100	0.797543	0.00216533
2016-11-29	00:00:00	2016-12-01	00:00:00	135917	172350	0.78861	0.00213907
2016-12-01	00:00:00	2016-12-03	00:00:00	134774	170550	0.790232	0.00215254
2016-12-03	00:00:00	2016-12-05	00:00:00	137322	171900	0.798848	0.00215573
2016-12-05	00:00:00	2016-12-07	00:00:00	136544	170550	0.80061	0.00216663
2018-10-03	00:00:00	2018-10-05	00:00:00	134744	171000	0.787977	0.00214664
2018-10-05	00:00:00	2018-10-07	00:00:00	136927	171000	0.800743	0.00216396
2018-10-07	00:00:00	2018-10-09	00:00:00	137287	172350	0.796559	0.00214983
2018-10-09	00:00:00	2018-10-11	00:00:00	137505	171900	0.799913	0.00215717
2018-10-11	00:00:00	2018-10-13	00:00:00	136538	171000	0.798468	0.00216088
2018-10-13	00:00:00	2018-10-15	00:00:00	136098	171000	0.795895	0.0021574
2018-10-15	00:00:00	2018-10-17	00:00:00	137076	171900	0.797417	0.0021538
2018-10-17	00:00:00	2018-10-19	00:00:00	136750	171450	0.797609	0.00215688
2018-10-19	00:00:00	2018-10-21	00:00:00	137250	172800	0.794271	0.00214394
2018-10-21	00:00:00	2018-10-23	00:00:00	137971	172350	0.800528	0.00215518
2018-10-23	00:00:00	2018-10-25	00:00:00	136237	170550	0.79881	0.00216419
2018-10-25	00:00:00	2018-10-27	00:00:00	137214	172350	0.796136	0.00214925
2018-10-27	00:00:00	2018-10-29	00:00:00	138030	172800	0.798785	0.00215002
2018-10-29	00:00:00	2018-10-31	00:00:00	136051	171000	0.79562	0.00215702
2018-10-31	00:00:00	2018-11-02	00:00:00	137395	172800	0.79511	0.00214507
2018-11-02	00:00:00	2018-11-04	00:00:00	136478	172800	0.789803	0.0021379
2018-11-04	00:00:00	2018-11-06	00:00:00	137784	172800	0.797361	0.00214811
2018-11-06	00:00:00	2018-11-08	00:00:00	135193	171000	0.790602	0.00215021
2018-11-08	00:00:00	2018-11-10	00:00:00	134911	169200	0.797346	0.00217082
2018-11-10	00:00:00	2018-11-12	00:00:00	136338	171450	0.795206	0.00215363
2018-11-12	00:00:00	2018-11-14	00:00:00	136182	169650	0.802723	0.00217523
2018-11-14	00:00:00	2018-11-16	00:00:00	131589	165150	0.796785	0.0021965
2018-11-16	00:00:00	2018-11-18	00:00:00	136114	171450	0.793899	0.00215186
2018-11-18	00:00:00	2018-11-20	00:00:00	137903	172800	0.79805	0.00214903
2018-11-20	00:00:00	2018-11-22	00:00:00	134812	170100	0.792546	0.00215854
2018-11-22	00:00:00	2018-11-24	00:00:00	134608	170100	0.791346	0.00215691
2018-11-24	00:00:00	2018-11-26	00:00:00	137020	172800	0.79294	0.00214214
2018-11-26	00:00:00	2018-11-28	00:00:00	133918	169650	0.789378	0.00215708
2018-11-28	00:00:00	2018-11-30	00:00:00	136973	172800	0.792668	0.00214177
2018-11-30	00:00:00	2018-12-02	00:00:00	132253	166500	0.794312	0.00218418
2018-12-02	00:00:00	2018-12-04	00:00:00	132619	167850	0.790104	0.00216961
2018-12-04	00:00:00	2018-12-06	00:00:00	136617	171450	0.796833	0.00215583
2018-12-06	00:00:00	2018-12-08	00:00:00	136739	172800	0.791314	0.00213994
2018-12-08	00:00:00	2018-12-10	00:00:00	134150	170550	0.786573	0.00214755
2018-12-10	00:00:00	2018-12-12	00:00:00	136391	172800	0.7893	0.00213722
2018-12-12	00:00:00	2018-12-14	00:00:00	136403	171900	0.793502	0.0021485
2018-12-14	00:00:00	2018-12-16	00:00:00	134543	171000	0.786801	0.00214504
2018-12-16	00:00:00	2018-12-18	00:00:00	137565	172350	0.798172	0.002152
2018-12-18	00:00:00	2018-12-20	00:00:00	135280	170550	0.793198	0.00215658
2018-12-20	00:00:00	2018-12-22	00:00:00	135966	171900	0.79096	0.00214506
2018-12-22	00:00:00	2018-12-24	00:00:00	137132	172800	0.793588	0.00214302
2018-12-24	00:00:00	2018-12-26	00:00:00	136777	171900	0.795678	0.00215145
2018-12-26	00:00:00	2018-12-28	00:00:00	138261	172800	0.800122	0.00215182
2018-12-28	00:00:00	2018-12-30	00:00:00	135826	171900	0.790145	0.00214395
2019-01-02	00:00:00	2019-01-04	00:00:00	132532	167850	0.789586	0.0021689
2019-01-04	00:00:00	2019-01-06	00:00:00	134752	171000	0.788023	0.0021467
2019-01-06	00:00:00	2019-01-08	00:00:00	135480	171450	0.790201	0.00214684
2019-01-08	00:00:00	2019-01-10	00:00:00	133900	170100	0.787184	0.00215123
2019-01-10	00:00:00	2019-01-12	00:00:00	135147	171000	0.790333	0.00214984
2019-01-12	00:00:00	2019-01-14	00:00:00	136724	171450	0.797457	0.00215668
2019-01-14	00:00:00	2019-01-16	00:00:00	136182	171000	0.796386	0.00215806
2019-01-16	00:00:00	2019-01-18	00:00:00	133388	166950	0.79897	0.00218762
2019-01-18	00:00:00	2019-01-20	00:00:00	133817	168750	0.79299	0.00216776
2019-01-20	00:00:00	2019-01-22	00:00:00	137704	172350	0.798979	0.00215309
2019-01-22	00:00:00	2019-01-24	00:00:00	136388	171450	0.795497	0.00215402
2019-01-24	00:00:00	2019-01-26	00:00:00	137674	172350	0.798805	0.00215285
2019-01-26	00:00:00	2019-01-28	00:00:00	132588	166500	0.796324	0.00218695
2019-01-28	00:00:00	2019-01-30	00:00:00	130884	164250	0.796858	0.00220261
2019-01-30	00:00:00	2019-02-01	00:00:00	135265	169200	0.799439	0.00217366
2019-02-01	00:00:00	2019-02-03	00:00:00	136233	171450	0.794593	0.0021528
2019-02-03	00:00:00	2019-02-05	00:00:00	136019	171000	0.795433	0.00215677
2019-02-05	00:00:00	2019-02-07	00:00:00	137086	171900	0.797475	0.00215388
2019-02-07	00:00:00	2019-02-09	00:00:00	136969	171450	0.798886	0.00215861
2019-02-09	00:00:00	2019-02-11	00:00:00	136826	172800	0.791817	0.00214062
2019-02-11	00:00:00	2019-02-13	00:00:00	135716	172350	0.787444	0.00213749
2019-02-13	00:00:00	2019-02-15	00:00:00	135566	171900	0.788633	0.0021419
2019-02-15	00:00:00	2019-02-17	00:00:00	136332	171450	0.795171	0.00215358
2019-02-17	00:00:00	2019-02-19	00:00:00	136663	171900	0.795015	0.00215055
2019-02-19	00:00:00	2019-02-21	00:00:00	135976	171000	0.795181	0.00215643
2019-02-21	00:00:00	2019-02-23	00:00:00	137478	172800	0.79559	0.00214572
2019-02-23	00:00:00	2019-02-25	00:00:00	137867	172800	0.797841	0.00214875
2019-02-25	00:00:00	2019-02-27	00:00:00	137282	172800	0.794456	0.00214419
2019-02-27	00:00:00	2019-03-01	00:00:00	136827	171900	0.795969	0.00215184
2019-03-01	00:00:00	2019-03-03	00:00:00	137728	172800	0.797037	0.00214767
2019-03-03	00:00:00	2019-03-05	00:00:00	135243	167400	0.807903	0.00219686
2019-03-05	00:00:00	2019-03-07	00:00:00	136635	171450	0.796938	0.00215597
2019-03-07	00:00:00	2019-03-09	00:00:00	136460	171900	0.793834	0.00214895
2019-03-09	00:00:00	2019-03-11	00:00:00	137344	171900	0.798976	0.0021559
2019-03-11	00:00:00	2019-03-13	00:00:00	138709	172800	0.802714	0.0021553
2019-03-13	00:00:00	2019-03-15	00:00:00	136721	172350	0.793275	0.00214539
2019-03-15	00:00:00	2019-03-17	00:00:00	137530	172350	0.797969	0.00215173
2019-03-17	00:00:00	2019-03-19	00:00:00	135977	172350	0.788959	0.00213955
2019-03-19	00:00:00	2019-03-21	00:00:00	137818	172800	0.797558	0.00214837
2019-03-21	00:00:00	2019-03-23	00:00:00	136465	170100	0.802263	0.00217173
2019-03-23	00:00:00	2019-03-25	00:00:00	137947	172800	0.798304	0.00214938
2019-03-25	00:00:00	2019-03-27	00:00:00	137005	171900	0.797004	0.00215324
2019-03-27	00:00:00	2019-03-29	00:00:00	137337	171900	0.798935	0.00215585
2019-03-29	00:00:00	2019-03-31	00:00:00	137595	171450	0.802537	0.00216353
2019-03-31	00:00:00	2019-04-02	00:00:00	137137	172800	0.793617	0.00214306
2019-04-02	00:00:00	2019-04-04	00:00:00	136628	171900	0.794811	0.00215027
2019-04-04	00:00:00	2019-04-06	00:00:00	135862	171000	0.794515	0.00215552
2019-04-06	00:00:00	2019-04-08	00:00:00	137310	171000	0.802982	0.00216698
2019-04-08	00:00:00	2019-04-10	00:00:00	138309	172800	0.800399	0.00215219
2019-04-10	00:00:00	2019-04-12	00:00:00	136488	170550	0.800281	0.00216618
2019-04-12	00:00:00	2019-04-14	00:00:00	137492	172350	0.797749	0.00215143
2019-04-14	00:00:00	2019-04-16	00:00:00	138043	172800	0.79886	0.00215012
2019-04-16	00:00:00	2019-04-18	00:00:00	137688	172800	0.796806	0.00214736
2019-04-18	00:00:00	2019-04-20	00:00:00	137384	171900	0.799209	0.00215622
2019-04-20	00:00:00	2019-04-22	00:00:00	137661	171900	0.80082	0.00215839
2019-04-22	00:00:00	2019-04-24	00:00:00	136903	171900	0.796411	0.00215244
2019-04-24	00:00:00	2019-04-26	00:00:00	138657	172350	0.804508	0.00216053
2019-04-26	00:00:00	2019-04-28	00:00:00	136897	171450	0.798466	0.00215804
2019-04-28	00:00:00	2019-04-30	00:00:00	135702	171000	0.793579	0.00215425
2019-04-30	00:00:00	2019-05-02	00:00:00	137788	171900	0.801559	0.00215938
2019-05-02	00:00:00	2019-05-04	00:00:00	135462	169650	0.798479	0.00216948
2019-05-04	00:00:00	2019-05-06	00:00:00	135864	171000	0.794526	0.00215554
2019-05-06	00:00:00	2019-05-08	00:00:00	138432	172800	0.801111	0.00215315
2019-05-08	00:00:00	2019-05-10	00:00:00	138553	172800	0.801811	0.00215409
2019-05-10	00:00:00	2019-05-12	00:00:00	137432	172350	0.797401	0.00215096
2019-05-12	00:00:00	2019-05-14	00:00:00	136773	171900	0.795654	0.00215142
2019-05-14	00:00:00	2019-05-16	00:00:00	130727	164250	0.795903	0.00220129
2019-05-16	00:00:00	2019-05-18	00:00:00	135804	171450	0.792091	0.00214941
2019-05-18	00:00:00	2019-05-20	00:00:00	137406	171900	0.799337	0.00215639
2019-05-20	00:00:00	2019-05-22	00:00:00	137335	171900	0.798924	0.00215583
2019-05-22	00:00:00	2019-05-24	00:00:00	137392	171450	0.801353	0.00216194
2019-05-24	00:00:00	2019-05-26	00:00:00	135223	170550	0.792864	0.00215612
2019-05-26	00:00:00	2019-05-28	00:00:00	136645	171900	0.79491	0.00215041
2019-05-28	00:00:00	2019-05-30	00:00:00	137344	171900	0.798976	0.0021559
2019-05-30	00:00:00	2019-06-01	00:00:00	136825	171900	0.795957	0.00215182
2019-06-01	00:00:00	2019-06-03	00:00:00	135187	169200	0.798978	0.00217304
2019-06-03	00:00:00	2019-06-05	00:00:00	138616	172800	0.802176	0.00215458
2019-06-05	00:00:00	2019-06-07	00:00:00	135848	170550	0.796529	0.0021611
2019-06-07	00:00:00	2019-06-09	00:00:00	138975	172800	0.804253	0.00215737
2019-06-09	00:00:00	2019-06-11	00:00:00	138906	172350	0.805953	0.00216247
2019-06-11	00:00:00	2019-06-13	00:00:00	138127	171900	0.803531	0.00216204
2019-06-13	00:00:00	2019-06-15	00:00:00	137211	170550	0.804521	0.00217191
2019-06-15	00:00:00	2019-06-17	00:00:00	137036	170100	0.80562	0.00217627
2019-06-17	00:00:00	2019-06-19	00:00:00	136763	172800	0.791453	0.00214013
2019-06-19	00:00:00	2019-06-21	00:00:00	137277	172350	0.796501	0.00214975
2019-06-21	00:00:00	2019-06-23	00:00:00	136711	171000	0.79948	0.00216225
2019-06-23	00:00:00	2019-06-25	00:00:00	137515	171450	0.802071	0.00216291
2019-06-25	00:00:00	2019-06-27	00:00:00	136218	170100	0.800811	0.00216977
2019-06-27	00:00:00	2019-06-29	00:00:00	137698	171900	0.801035	0.00215868
2019-06-29	00:00:00	2019-07-01	00:00:00	137582	171900	0.800361	0.00215777
2019-07-01	00:00:00	2019-07-03	00:00:00	136096	170550	0.797983	0.00216307
2019-07-03	00:00:00	2019-07-05	00:00:00	135439	169650	0.798344	0.00216929
2019-07-05	00:00:00	2019-07-07	00:00:00	138219	172350	0.801967	0.00215711
